# Supplementary material for: Expression of Curli by Escherichia coli O157:H7 Strains Isolated from Patients during Outbreaks Is Different from Similar Strains Isolated from Leafy Green Production Environments
Source: Front Cell Infect Microbiol. 2016 Dec 20;6:189. doi: 10.3389/fcimb.2016.00189 (PMC5167686; doi:10.3389/fcimb.2016.00189)
Supplement: Table S1 — EcO157 strains used in this study. Details include MLVA genotype, percent curli subpopulations, sample source, and year of isolation. [file DataSheet1.XLSX]

## Sheet: Sheet1
RM no.	Sample source		% curli	MLVA allele	Details
1239	Clinical	1996	0	42	Apple juice outbreak, Odwalla
1240	Clinical	1997	48.2	44	Sporadic
1241	Clinical	1997	0	27	Sporadic
1242	Clinical	1997	100	54	Sporadic
1243	Clinical	1997	78.9	35	Sporadic
1273	Clinical	1986	0	53	Sporadic
1274	Clinical	1997	0	259	Sporadic
1275	Clinical	1994	53.4	263	Sporadic
1276	Clinical	1995	100	257	Sporadic
1277	Clinical	1994	99.7	258	Sporadic
1484	Juice	1996	100	23	Apple juice outbreak, Odwalla
1913	Clinical	1999	0.3	32	iceberg lettuce outbreak, Kearney, NE
1915	Clinical	1999	0	33	iceberg lettuce outbreak, Kearney, NE
1918	Clinical	1999	0	31	iceberg lettuce outbreak, Kearney, NE
1924	Clinical	1999	0	34	iceberg lettuce outbreak, Kearney, NE
2010	Clinical	1985	0	48	Sporadic
2025	Clinical	1990	100	43	Sporadic
2026	Clinical	1987	0	28	Sporadic
2040	Clinical	1988	92.2	39	Sporadic
2055	Clinical	1988	100	47	Sporadic
2070	Clinical	1988	0	41	Sporadic
2071	Clinical	1988	0	26	Sporadic
2189	Clinical	1999	87.2	25	Taco Bell outbreak
2190	Clinical	1999	29.4643	25	Taco Bell outbreak
2191	Clinical	1999	97.931	25	Taco Bell outbreak
2192	Clinical	1999	100	25	Taco Bell outbreak
2193	Clinical	1999	83.2	29	Taco Bell outbreak
2367	Clinical	1999	100	25	Taco Bell outbreak
2368	Clinical	1999	100	29	Taco Bell outbreak
2369	Clinical	1999	100	25	Taco Bell outbreak
3639	Clinical	1996	0	46	Sporadic
3641	Clinical	1994	100	37	Sporadic
3643	Clinical	1994	100	49	Sporadic
3649	Clinical	1988	0.3	51	Sporadic
3650	Clinical	1993	100	50	Sporadic
3656	Clinical	1992	100	45	Sporadic
4263	Clinical	2000	100	24	Walkerton outbreak, Canada
4406	Clinical	2003	47.1	18	Pat and Oscars restaurant outbreak
4407	Clinical	2003	100	20	San Mateo Outbreak strain, nursing home
4688	Clinical	2002	0	21	Romaine lettuce outbreak, Spokane
4689	Clinical	2002	100	153	Romaine lettuce outbreak, Spokane
5011	Clinical	2003	0.8	19	Pat and Oscars restaurant outbreak
5186	Clinical	2005	100	67	Sporadic
5194	Clinical	2005	0	72	Sporadic
5196	Clinical	2005	100	62	Sporadic
5198	Clinical	2005	100	74	Sporadic
5330	Clinical	2005	54.5	76	Sporadic
5331	Clinical	2005	100	77	Sporadic
5332	Clinical	2005	1.7	78	Sporadic
5333	Clinical	2005	100	79	Sporadic
5337	Clinical	2005	100	80	Sporadic
5396	Clinical	2005	1	82	Sporadic
5400	Clinical	2004	0	83	Sporadic
5403	Clinical	2004	100	88	Sporadic
5635	Clinical	2006	100	138	Sporadic
5636	Clinical	2006	100	130	Sporadic
5638	Clinical	2006	100	139	Sporadic
5639	Clinical	2006	100	125	Sporadic
5643	Clinical	2006	0	114	Sporadic
5644	Clinical	2006	100	136	Sporadic
5645	Clinical	2006	100	111	Sporadic
5647	Clinical	2006	100	124	Sporadic
5649	Clinical	2006	30	134	Sporadic
5651	Clinical	2006	0	141	Sporadic
5654	Clinical	2006	100	135	Sporadic
5656	Clinical	2006	100	123	Sporadic
5657	Clinical	2006	100	112	Sporadic
5696	Clinical	2005	0	137	Sporadic
5706	Clinical	2006	0.3	117	Sporadic
6013	Clinical	2006	100	163	Spinach outbreak 2006
6014	Clinical	2006	100	163	Spinach outbreak 2006
6017	Clinical	2006	0	163	Spinach outbreak 2006
6018	Clinical	2006	0	163	Spinach outbreak 2006
6021	Clinical	2006	0	163	Spinach outbreak 2006
6022	Clinical	2006	0	163	Spinach outbreak 2006
6025	Clinical	2006	84.7328	163	Spinach outbreak 2006
6026	Clinical	2006	29.661	163	Spinach outbreak 2006
6029	Clinical	2006	0	163	Spinach outbreak 2006
6030	Clinical	2006	0	163	Spinach outbreak 2006
6033	Clinical	2006	0	163	Spinach outbreak 2006
6034	Clinical	2006	1.85185	163	Spinach outbreak 2006
6037	Clinical	2006	0	163	Spinach outbreak 2006
6038	Clinical	2006	0	163	Spinach outbreak 2006
6039	Clinical	2006	0	164	Spinach outbreak 2006
6042	Clinical	2006	0.549451	163	Spinach outbreak 2006
6043	Clinical	2006	0	163	Spinach outbreak 2006
6045	Clinical	2006	47.8261	163	Spinach outbreak 2006
6046	Clinical	2006	38.0165	164	Spinach outbreak 2006
6047	Clinical	2006	0	164	Spinach outbreak 2006
6048	Clinical	2006	0	163	Spinach outbreak 2006
6049	Clinical	2006	100	163	Spinach outbreak 2006
6050	Clinical	2006	100	163	Spinach outbreak 2006
6051	Clinical	2006	0	167	Spinach outbreak 2006
6053	Clinical	2006	0.5	171	Spinach outbreak 2006
6054	Clinical	2006	0	169	Spinach outbreak 2006
6055	Clinical	2006	0	170	Spinach outbreak 2006
6056	Clinical	2006	0	165	Spinach outbreak 2006
6057	Clinical	2006	100	163	Spinach outbreak 2006
6058	Clinical	2006	100	163	Spinach outbreak 2006
6059	Clinical	2006	0.3	168	Spinach outbreak 2006
6060	Clinical	2006	54.1667	163	Spinach outbreak 2006
6061	Clinical	2006	100	163	Spinach outbreak 2006
6062	Clinical	2006	100	170	Spinach outbreak 2006
6063	Clinical	2006	0	163	Spinach outbreak 2006
6064	Clinical	2006	0	166	Spinach outbreak 2006
6065	Clinical	2006	100	163	Spinach outbreak 2006
6066	Clinical	2006	1	172	Spinach outbreak 2006
6067	Bag spinach	2006	50	163	Spinach outbreak 2006
6068	Bag spinach	2006	0.8	163	Spinach outbreak 2006
6069	Clinical	2006	97.7273	163	Spinach outbreak 2006
6099	Pig feces	2006	0	180	Spinach outbreak 2006
6100	Pig feces	2006	0	175	Spinach outbreak 2006
6101	Pig feces	2006	0	176	Spinach outbreak 2006
6102	Water	2006	0	176	Spinach outbreak 2006
6103	Cow feces	2006	0	163	Spinach outbreak 2006
6104	Water	2006	0.2	173	Spinach outbreak 2006
6106	Pig feces	2006	0	174	Spinach outbreak 2006
6107	Cow feces	2006	0	176	Spinach outbreak 2006
6108	Cow feces	2006	0	176	Spinach outbreak 2006
6109	Cow feces	2006	0	176	Spinach outbreak 2006
6110	Sediment	2006	0	176	Spinach outbreak 2006
6143	Pig feces	2006	0	201	Spinach outbreak 2006
6144	Pig feces	2006	0	176	Spinach outbreak 2006
6145	Pig feces	2006	0	173	Spinach outbreak 2006
6146	Pig feces	2006	0.6	116	Spinach outbreak 2006
6147	Pig feces	2006	0	173	Spinach outbreak 2006
6148	Pig feces	2006	0.7	200	Spinach outbreak 2006
6155	Pig feces	2006	0	163	Spinach outbreak 2006
6156	Pig feces	2006	0	176	Spinach outbreak 2006
6157	Pig feces	2006	0	176	Spinach outbreak 2006
6304	Cow feces	2006	13	176	Spinach outbreak 2006
6305	Cow feces	2006	6.3	176	Spinach outbreak 2006
6306	Cow feces	2006	19.8	176	Spinach outbreak 2006
6307	Cow feces	2006	1.9	176	Spinach outbreak 2006
6308	Cow feces	2006	10.8	176	Spinach outbreak 2006
6309	Cow feces	2006	26.2	176	Spinach outbreak 2006
6310	Cow feces	2006	13	206	Spinach outbreak 2006
6311	Cow feces	2006	21.6	206	Spinach outbreak 2006
6312	Cow feces	2006	17	176	Spinach outbreak 2006
6323	Cow feces	2006	12.4	176	Spinach outbreak 2006
6329	Clinical	2006	0	209	Sporadic
6330	Clinical	2006	0	227	Sporadic
6331	Clinical	2006	0	163	Spinach outbreak 2006
6332	Clinical	2006	100	163	Spinach outbreak 2006
6333	Clinical	2006	0.34965	163	Spinach outbreak 2006
6334	Clinical	2006	0	213	Sporadic
6335	Clinical	2006	34.8485	163	Spinach outbreak 2006
6336	Clinical	2006	0	163	Spinach outbreak 2006
6337	Clinical	2006	84.7107	170	Sporadic
6338	Clinical	2006	100	170	Sporadic
6339	Clinical	2006	100	170	Sporadic
6340	Clinical	2006	0	238	Sporadic
6341	Clinical	2006	0	238	Sporadic
6342	Clinical	2006	0	238	Sporadic
6343	Clinical	2005	100	210	Sporadic
6344	Clinical	2005	0	225	Sporadic
6348	Clinical	2005	100	61	Sporadic
6350	Clinical	2005	100	55	Sporadic
6352	Clinical	2005	0	241	Sporadic
6353	Clinical	2005	100	243	Sporadic
6355	Clinical	2005	98.6842	239	Sporadic
6356	Clinical	2004	0	248	Sporadic
6357	Clinical	2004	0	237	Sporadic
6360	Clinical	2004	0	244	Sporadic
6363	Clinical	2003	0	218	Sporadic
6364	Clinical	2003	1	220	Sporadic
6365	Clinical	2003	1.39535	204	Sporadic
6367	Clinical	2003	19.2	216	Sporadic
6368	Clinical	2003	100	242	Sporadic
6369	Clinical	2003	100	215	Sporadic
6372	Clinical	2003	0	223	Sporadic
6373	Clinical	2003	0	239	Sporadic
6374	Clinical	2003	0	233	Sporadic
6375	Clinical	2003	0	234	Sporadic
6376	Clinical	2003	0	234	Sporadic
6377	Clinical	2003	0.763359	228	Sporadic
6378	Clinical	2003	0	232	Sporadic
6379	Clinical	2003	0	232	Sporadic
6380	Clinical	2003	0	233	Sporadic
6383	Clinical	2002	0.6	250	Sporadic
6384	Clinical	2002	1.02041	249	Sporadic
6385	Clinical	2002	0	249	Sporadic
6386	Clinical	2002	0	249	Sporadic
6387	Clinical	2002	0	249	Sporadic
6388	Clinical	2002	0	249	Sporadic
6389	Clinical	2002	86.014	249	Sporadic
6391	Clinical	2002	0	229	Sporadic
6392	Clinical	2002	56.701	249	Sporadic
6393	Clinical	2002	0.431034	235	Sporadic
6394	Clinical	2002	0	249	Sporadic
6395	Clinical	2002	100	235	Sporadic
6397	Clinical	2002	2.20994	230	Sporadic
6399	Clinical	2002	96.9	240	Sporadic
6405	Clinical	2002	100	226	Sporadic
6439	Clinical	2006	100	163	Spinach outbreak 2006
6440	Cow feces	2006	100	176	Spinach outbreak 2006
6441	Cow feces	2006	100	176	Spinach outbreak 2006
6445	Cow feces	2006	44.8	265	Spinach outbreak 2006
6459	Hamburger	2002	100	318	Emmpak Foods outbreak, Minnesota
6476	Clinical	2003	100	308	Sporadic
6479	Clinical	2003	98.4	279	Sporadic
6481	Clinical	2003	100	289	Sporadic
6487	Clinical	2003	100	325	Sporadic
6502	Clinical	2004	0	328	Sporadic
6505	Clinical	2004	100	320	Sporadic
6507	Clinical	2004	100	299	Sporadic
6511	Clinical	2004	0	331	Sporadic
6512	Clinical	2004	0.3	273	Sporadic
6513	Clinical	2004	0	297	Sporadic
6522	Clinical	2005	99.1	291	Sporadic
6524	Clinical	2005	0.719424	326	Sporadic
6525	Clinical	2005	100	327	Sporadic
6527	Clinical	2005	100	312	Sporadic
6528	Clinical	2005	0	303	Sporadic
6532	Clinical	2006	100	333	TGIF outbreak
6534	Clinical	2006	100	332	TGIF outbreak
6535	Iceberg lettuce	2006	0	280	Taco Johns outbreak, Minnesota
6537	Iceberg lettuce	2006	99	281	Taco Johns outbreak, Minnesota
6538	Clinical	2006	100	276	Sporadic
6540	Clinical	2006	100	323	Sporadic
6543	Clinical	2006	54.5	286	Sporadic
6544	Clinical	2006	0	330	Sporadic
6547	Clinical	2006	0	322	Sporadic
6551	Clinical	2003	85.9	329	Sporadic
6552	Clinical	2006	0	282	Sporadic
6556	Clinical	2005	0	269	Sporadic
6563	Clinical	2007	0	335	Sporadic
6564	Clinical	2007	0	337	Sporadic
6565	Clinical	2007	0	338	Sporadic
6566	Clinical	2007	0	336	Sporadic
6607	Clinical	1993	0	365	Western states Outbreak
6612	Clinical	1982	100	375	Sporadic
6624	Clinical	2000	100	384	NJ hamburger outbreak
6626	Clinical	2002	0	382	ConAgra outbreak
6627	Clinical	2002	0	383	ConAgra outbreak
6631	Clinical	2004	0	388	Sporadic
6634	Clinical	2004	100	389	Sporadic
6635	Clinical	2004	0	381	Sporadic
6636	Clinical	2002	0	368	Sporadic
6637	Clinical	2002	0	386	Sporadic
6638	Clinical	2002	3.77358	377	Sporadic
6639	Clinical	2004	100	355	Sporadic
6640	Clinical	2004	0	357	Sporadic
6641	Clinical	2003	100	379	Sporadic
6642	Clinical	2000	100	392	Sporadic
6643	Clinical	2000	100	387	Sporadic
6644	Clinical	2000	100	380	Sporadic
6647	Clinical	2001	0.9	393	Sporadic
6651	Clinical	2001	0	394	Sporadic
6652	Clinical	2002	0	370	Sporadic
6653	Clinical	2006	59.3583	163	Spinach outbreak 2006
6654	Clinical	2006	54.2	163	Spinach outbreak 2006
6655	Clinical	2006	100	164	Spinach outbreak 2006
6657	Clinical	2006	0	163	Spinach outbreak 2006
6658	Clinical	2006	0	366	Sporadic
6661	Clinical	2006	100	359	Sporadic
6662	Clinical	2006	0	362	Sporadic
6663	Clinical	2006	0	163	Spinach outbreak 2006
6675	Clinical	2006	100	415	Sporadic
6676	Clinical	2006	100	412	Sporadic
6677	Clinical	2006	100	413	Sporadic
6678	Clinical	2006	100	407	Sporadic
6679	Clinical	2006	0	408	Sporadic
6683	Clinical	2007	0	406	Sporadic
6686	Clinical	2007	98.7	397	Sporadic
6688	Clinical	2007	100	411	Sporadic
6694	Clinical	2007	100	409	Sporadic
6702	Clinical	2007	0.6	403	Sporadic
6764	Clinical	2006	0	419	Taco Bell Outbreak 2006
6784	Clinical	2007	100	440	Sporadic
6790	Clinical	2007	100	438	Sporadic
6794	Clinical	2007	100	439	Sporadic
7394	Clinical	2008	0	519	Sporadic
7411	Cow feces	2008	0	487	Environmental sample
7413	Cow feces	2008	0	495	Environmental sample
7454	Coyote feces	2008	0	522	Environmental sample
7455	Coyote feces	2008	1	523	Environmental sample
7457	Cow feces	2008	0	524	Environmental sample
7467	Cow feces	2008	0.3	532	Environmental sample
7483	Cow feces	2008	100	525	Environmental sample
7489	Cow feces	2008	0	501	Environmental sample
7495	Water	2008	0.4	502	Environmental sample
8428	Cow feces	2008	0	535	Environmental sample
8431	Cow feces	2008	0	570	Environmental sample
8441	Water	2008	100	568	Environmental sample
8442	Water	2008	0.3	567	Environmental sample
8443	Cow feces	2008	0	573	Environmental sample
8452	Cow feces	2008	0.3	576	Environmental sample
8457	Water	2008	0	488	Environmental sample
8517	Pig feces	2008	0	579	Environmental sample
8559	Soil	2009	0	583	Environmental sample
8560	Cow feces	2009	0	584	Environmental sample
8563	Soil	2009	0.3	586	Environmental sample
8564	Cow feces	2009	0	587	Environmental sample
8782	Sediment	2009	0.3	732	Environmental sample
8783	Sediment	2009	0	731	Environmental sample
8785	Sediment	2009	0	730	Environmental sample
8786	Water	2009	0	735	Environmental sample
8788	Water	2009	0	562	Environmental sample
8789	Water	2009	0	726	Environmental sample
8790	Water	2009	0	737	Environmental sample
8792	Water	2009	0	728	Environmental sample
8794	Water	2009	1.8	732	Environmental sample
8795	Water	2009	100	732	Environmental sample
9095	Water	2009	0.5	730	Environmental sample
9096	Cow feces	2009	0	747	Environmental sample
9099	Cow feces	2009	0	750	Environmental sample
9102	Cow feces	2009	0	751	Environmental sample
9107	Cow feces	2009	0	755	Environmental sample
9109	Cow feces	2009	0	757	Environmental sample
9522	Cow feces	2009	0.4	778	Environmental sample
9541	Cow feces	2009	100	767	Environmental sample
9575	Cow feces	2009	0	772	Environmental sample
9577	Soil	2009	0	778	Environmental sample
9580	Soil	2009	2	773	Environmental sample
9582	Soil	2009	0	766	Environmental sample
9583	Soil	2009	0	768	Environmental sample
9586	Soil	2009	0	763	Environmental sample
9591	Coyote feces	2009	0	758	Environmental sample
9736	Clinical	2009	0	818	Sporadic
9737	Clinical	2009	100	818	Sporadic
9738	Clinical	2009	100	816	Sporadic
9795	Cow feces	2009	0	797	Environmental sample
9802	Soil	2009	0	804	Environmental sample
9810	Soil	2009	100	771	Environmental sample
9815	Soil	2009	0	524	Environmental sample
9817	Soil	2009	98.6	790	Environmental sample
9818	Soil	2009	100	771	Environmental sample
9819	Soil	2009	0	524	Environmental sample
9827	Soil	2009	0	803	Environmental sample
9834	Soil	2009	0	778	Environmental sample
9842	Soil	2009	0	755	Environmental sample
9844	Soil	2009	0	785	Environmental sample
9846	Soil	2009	0	793	Environmental sample
9847	Soil	2009	0	795	Environmental sample
9848	Soil	2009	0	796	Environmental sample
9849	Soil	2009	0	23	Environmental sample
9850	Soil	2009	100	42	Environmental sample
9851	Soil	2009	0	780	Environmental sample
9854	Soil	2009	0	792	Environmental sample
9856	Crow cloacal swab	2009	0	766	Environmental sample
9857	Crow cloacal swab	2009	0	768	Environmental sample
9858	Pig feces	2009	0	733	Environmental sample
9859	Pig feces	2009	1.3	783	Environmental sample
9860	Pig feces	2009	0	732	Environmental sample
9865	Pig feces	2009	0	787	Environmental sample
9880	Cow feces	2009	0.8	872	Environmental sample
9989	Crow cloacal swab	2009	0	820	Environmental sample
9990	Cowbird cloacal swab	2009	0	821	Environmental sample
9991	Cowbird cloacal swab	2009	0	822	Environmental sample
9993	Bag spinach	2006	48.8	163	Spinach outbreak 2006
9994	Bag spinach	2006	65.6	163	Spinach outbreak 2006
9995	Bag spinach	2006	28.9	163	Spinach outbreak 2006
9996	Bag spinach	2006	51.2	163	Spinach outbreak 2006
9999	Bag spinach	2006	36.8	163	Spinach outbreak 2006
10000	Bag spinach	2006	75	163	Spinach outbreak 2006
10001	Bag spinach	2006	70.5	163	Spinach outbreak 2006
10003	Bag spinach	2006	41.7	163	Spinach outbreak 2006
10004	Bag spinach	2006	61.5	163	Spinach outbreak 2006
10232	Clinical	1998	0	867	Sporadic
10262	Cow feces	2009	0	823	Environmental sample
10338	Cow feces	2009	0	833	Environmental sample
10343	Pig feces	2009	0	727	Environmental sample
10345	Pig feces	2009	2	831	Environmental sample
10346	Crow cloacal swab	2009	0.3	826	Environmental sample
10347	Crow cloacal swab	2009	1	827	Environmental sample
10349	Pig feces	2009	0	832	Environmental sample
10548	Cowbird cloacal swab	2009	1	846	Environmental sample
10549	Cowbird cloacal swab	2009	0.3	850	Environmental sample
10550	Cow feces	2009	2.2	849	Environmental sample
10551	Cow feces	2009	0	826	Environmental sample
10561	Cow feces	2009	0	836	Environmental sample
10586	Elk feces	2009	18.2	838	Environmental sample
10587	Sediment	2009	100	853	Environmental sample
10588	Sediment	2009	100	840	Environmental sample
10589	Sediment	2009	1.9	842	Environmental sample
10591	Water	2009	0.6	837	Environmental sample
10592	Water	2009	0	853	Environmental sample
10594	Water	2009	100	843	Environmental sample
10595	Water	2009	100	840	Environmental sample
10597	Water	2009	0	844	Environmental sample
10598	Water	2009	0	751	Environmental sample
10609	Pig feces	2009	0	572	Environmental sample
10611	Pig feces	2009	0	829	Environmental sample
10613	Pig feces	2009	0	868	Environmental sample
10638	Cow feces	2009	0	854	Environmental sample
10900	Pig feces	2009	0	882	Environmental sample
10907	Cow feces	2009	100	878	Environmental sample
11262	Sediment	2010	4.7	747	Environmental sample
11263	Sediment	2010	99.7	946	Environmental sample
11264	Water	2010	100	940	Environmental sample
11267	Water	2010	0	836	Environmental sample
11269	Water	2010	0	935	Environmental sample
11272	Water	2010	0	935	Environmental sample
11276	Water	2010	0	930	Environmental sample
11277	Water	2010	0	936	Environmental sample
11278	Water	2010	100	932	Environmental sample
11279	Water	2010	0.4	942	Environmental sample
11280	Water	2010	0	930	Environmental sample
11284	Water	2010	0.00784314	935	Environmental sample
11285	Water	2010	0	935	Environmental sample
11287	Water	2010	0	933	Environmental sample
11289	Water	2010	0	927	Environmental sample
11291	Water	2010	0.3	758	Environmental sample
11292	Water	2010	100	944	Environmental sample
11315	Water	2009	0	948	Environmental sample
11324	Cow feces	2010	100	955	Environmental sample
11325	Cow feces	2010	100	956	Environmental sample
11326	Cow feces	2010	0	957	Environmental sample
11327	Cow feces	2010	100	48	Environmental sample
11329	Cow feces	2010	100	959	Environmental sample
11330	Cow feces	2010	0	953	Environmental sample
11332	Cow feces	2010	0	958	Environmental sample
11338	Pig feces	2009	0	954	Environmental sample
11340	Pig feces	2009	1.6	797	Environmental sample
11341	Water	2010	0	950	Environmental sample
11413	Pig feces	2010	0	960	Environmental sample
11414	Pig feces	2010	0.00344828	960	Environmental sample
11415	Pig feces	2010	0	961	Environmental sample
11416	Pig feces	2010	0	962	Environmental sample
11712	Sediment	2010	0	963	Environmental sample
11780	Clinical	2010	0	964	Oahu Peppa’s outbreak, Hawaii
11781	Clinical	2010	18.3908	964	Oahu Peppa’s outbreak, Hawaii
11782	Clinical	2010	0	964	Oahu Peppa’s outbreak, Hawaii
11783	Clinical	2010	0	964	Oahu Peppa’s outbreak, Hawaii
11784	Clinical	2010	0	965	Oahu Peppa’s outbreak, Hawaii
11785	Clinical	2010	0	964	Oahu Peppa’s outbreak, Hawaii
11828	Clinical	2010	0	792	Oahu Peppa’s outbreak, Hawaii
11830	Water	2010	0	614	Environmental sample
11831	Water	2010	0	966	Environmental sample
11834	Kangaroo Rat	2010	0	967	Environmental sample
12212	Cow feces	2010	0	972	Environmental sample
12228	Water	2010	0	971	Environmental sample
12230	Water	2010	0	972	Environmental sample
12504	Clinical	2006	64.1975	163	Spinach outbreak 2006
12726	Cow feces	2010	0	988	Environmental sample
12791	Clinical	2010	0	990	Sporadic
12792	Clinical	2010	0	991	Sporadic
12793	Clinical	2010	0.537634	991	Sporadic
12839	Clinical	2010	0	991	Sporadic
12856	Clinical	2010	100	1046	Sporadic
12865	Clinical	2010	0	1050	Sporadic
12902	Clinical	2010	0	992	Sporadic
12903	Clinical	2010	0	992	Sporadic
12904	Clinical	2010	0.421941	989	Sporadic
12905	Clinical	2010	0	989	Sporadic
12906	Clinical	2010	0.645161	989	Sporadic
12907	Clinical	2010	0	989	Sporadic
12908	Clinical	2010	0	989	Sporadic
12909	Clinical	2010	0	989	Sporadic
13106	Sediment	2010	0	830	Environmental sample
13107	Sediment	2010	0	993	Environmental sample
13121	Cow feces	2010	0	1001	Environmental sample
13124	Cow feces	2010	100	1000	Environmental sample
13125	Pig feces	2010	99	999	Environmental sample
13126	Water	2010	100	998	Environmental sample
13271	Cow feces	2010	75.9	1002	Environmental sample
13618	Cow feces	2010	100	1029	Environmental sample
13623	Cow feces	2010	100	1019	Environmental sample
13626	Cow feces	2010	100	1042	Environmental sample
13638	Cow feces	2010	0	1020	Environmental sample
13639	Cow feces	2010	100	103	Environmental sample
13644	Cow feces	2010	0	1017	Environmental sample
13655	Cow feces	2010	100	1031	Environmental sample
13667	Water	2010	0	1027	Environmental sample
13668	Water	2010	0.3	1026	Environmental sample
13669	Water	2010	0	830	Environmental sample
14500	Pig feces	2011	0.3	970	Environmental sample
15034	Oregon junco cloacal	2011	0	163	Environmental sample
15093	Pig feces	2011	100	1055	Environmental sample
15094	Pig feces	2011	100	1056	Environmental sample
